# Supplementary material for: A Novel AKT1, ERBB2, ESR1, KRAS, PIK3CA, and TP53 NGS Assay: A Non-Invasive Tool to Monitor Resistance Mechanisms to Hormonal Therapy and CDK4/6 Inhibitors
Source: Biomedicines. 2024 Sep 26;12(10):2183. doi: 10.3390/biomedicines12102183 (PMC11505462; doi:10.3390/biomedicines12102183)
Supplement: Supplementary file 1 [file biomedicines-12-02183-s001.zip]

Archive with 5 entries (5 files):
- Supplementary Figure S2_revised20240912.pdf
- Supplementary File Figure S1_QC_revised 20240906.pdf
- Supplementary File Figure S3_OS_revised 20240910.pdf
- Supplementary File Table S2_QCnext_revised 20240905.pdf
- Supplementary Table S1_revised 20240924.xlsx
