# Supplementary material for: A Novel AKT1, ERBB2, ESR1, KRAS, PIK3CA, and TP53 NGS Assay: A Non-Invasive Tool to Monitor Resistance Mechanisms to Hormonal Therapy and CDK4/6 Inhibitors
Source: Biomedicines. 2024 Sep 26;12(10):2183. doi: 10.3390/biomedicines12102183 (PMC11505462; doi:10.3390/biomedicines12102183)
Supplement: Supplementary file 1 [file biomedicines-12-02183-s001.zip › Supplementary Table S1_revised 20240924.xlsx]

## Sheet: Foglio1
ID	Histology (ductal/lobular)	Primary tumor TNM	Date of diagnosis of primary tumor	Metastatic tumor TNM	Date of diagnosis of metastatic tumor	Metastatic site	Ki67 on primarytumor (%)	Ki67 on metastatic tumor (%)	Line of therapy	Endocrine treatment	CDK4/6 inhibitors	Disease evaluation at T1	DNA input (ng) T0	DNA input (ng) T1	GE T0	GE T1	Gene	DNA (HGVSc)	Protein (HGVSp)	MAF T0	MAF T1	Gene	DNA (HGVSc)	Protein (HGVSp)	MAF T0	MAF T1	Gene	DNA (HGVSc)	Protein (HGVSp)	MAF T0	MAF T1	Gene	DNA (HGVSc)	Protein (HGVSp)	MAF T0	MAF T1	Gene	DNA (HGVSc)	Protein (HGVSp)	MAF T0	MAF T1
175	lobular	na	na	TxNxM1	2022-07-13	peritoneal carcinosis	na	12	I line	letrozole	abemaciclib	PD	13	13	2268	2721	PIK3CA	c.1258T>C	p.C420R	0.029134	0.0613585	ERBB2	c.2329G>T	p.V777L	0.0062446	0.0221293
189	lobular	T3N3aM0	2013-12-12	M1	2022-11-14	liver	20	na	I line	fulvestrant	ribociclib	PD	13.2	13.2	2522	2756	PIK3CA	c.1624G>A	p.E542K	0.0089282	/
164	lobular	T2N3M0	2015-09-29	M1	2020-06-10	right eye	15	5	II line	fulvestrant	palbociclib	PD	13.2	13.2	2838	2011	PIK3CA	c.3140A>G	p.H1047R	0.0039503	0.0291878	TP53	c.166G>T	p.E56*	/	0.0123576	TP53	c.841G>C	p.D281H	/	0.0045433
171	ductal	T1N0M0	2003-03-01	M1	2022-07-07	liver	70	15	I line	letrozole	ribociclib	PD	13.1	13.1	2408	1862	ESR1	c.1138G>C	p.E380Q	0.0429129	/
173	lobular	T2N0M0	2012-07-13	M1	2022-07-11	bone	20	na	I line	fulvestrant	ribociclib	PD	11.1	11.1	2060	2125
116	lobular	T2N3M0	2006-08-30	M1	2021-08-01	bone	6	13	I line	letrozole	abemaciclib	SD	9.4	9.4	1732	1168	KRAS	c.37G>C	p.G13R	0.0135089	/
180	ductal	TxN1M0	2001-12-01	M1	2022-08-05	lung	na	18	I line	fulvestrant	palbociclib	SD	16.7	16.7	4117	3244	TP53	c.659A>G	p.Y220C	0.0016694	/
184	lobular	T2N0M0	2010-10-11	M1	2022-10-16	bone	35	na	I line	letrozole	ribociclib	SD	14	14	2163	N/A
190	ductal	na	na	T4N2M1	2022-11-29	bone, skin, lungs and liver	na	22	I line	letrozole	palbociclib	PR	49.35	49.35	11607	11017	PIK3CA	c.3140A>G	p.H1047R	0.714021	0.0692974	ESR1	c.1138G>C	p.E380Q	0.0010615	/	ESR1	c.1607T>C	p.L536P	/	0.000815	ESR1	c.1610A>G	p.Y537C	/	0.0015227	ESR1	c.1387T>C	p.S463P	/	0.0006104
172	NST	T4N2M1	2022-06-01	na	na	bone	40	na	I line	letrozole	ribociclib	PR	25.3	25.3	5288	4677	TP53	c.797G>A	p.G266E	0.296864	0.0200283
129	ductal	T1N1M0	2010-10-14	M1	2021-11-09	liver	20	12	I line	letrozole	abemaciclib	PR	12.9	12.9	3047	2166	AKT1	c.49G>A	p.E17K	0.089097	/
139	NST	T4N3M1	2020-09-01	na	na	bone	30	na	II line	fulvestrant	palbociclib	PR	12.6	12.6	2006	1757	ESR1	c.1613A>G	p.D538G	0.0036513	/
174	ductal	T2N0M1	2022-05-17	M1	2022-07-07	bone	10	15	I line	letrozole	ribociclib	PR	8.2	8.2	1486	1278
192	lobular	na	na	T4N0M0	2022-07-01	na	na	15	I line	letrozole	palbociclib	PR	11.6	11.6	2256	2029
188	lobular	T4N1M0	2022-12-06	na	na	na	30	na	I line	letrozole	ribociclib	PR	12	12	2178	2072
176	NST	na	na	T2N2M1	2022-07-15	liver	na	15	I line	letrozole	ribociclib	PR	14.9	14.9	2506	2036
Supplementary Table S1. Clinical and genomic data. In the present table are described the hystology of the tumors, the treatments for each patient and the response at T1 (After 3 months of CDK4/6i treatment). The GE is the number of amplifiable haploid genomic copies analyzed by the assay. 1 Genomic Equivalent (GE) = 3.3 pg of DNA. The input DNA in terms of ng is specify for each timepoint (T0= b…
											abe 3
											ribo 6
											palbo 2
